# Supplementary material for: Assessing advances in three decades of clinical antiretroviral therapy on the HIV-1 reservoir
Source: J Clin Invest. 2024 Nov 29;135(2):e183952. doi: 10.1172/JCI183952 (PMC11735095; doi:10.1172/JCI183952)
Supplement: Supporting data values [file jci-135-183952-s253.xlsx]

## Sheet: Fig.1
Total.HIV1.DNA
2.493
2.405
2.313
2.544
2.131
1.951
2.057
1.875
2.306
2.171
2.107
2.573
1.726
2.422
2.827
2.579
1.718
2.464
2.532
2.201
2.831
2.716
2.218
2.522
2.707
1.738
2.636
2.274
2.207
2.083
1.941
1.931
2.577
2.497
1.71
1.78
1.711
2.033
2.202
2.329
2.261
2.064
2.184
1.984
2.53
2.088
2.175
2.51
2.658
2.325
2.542
2.489
1.555
1.808
1.382
2.449
2.345
0.964
2.627
2.227
2.599
2.65
2.59
2.632
2.268
2.643
1.502
2.05
2.533
2.427
2.209
2.353
2.16
2.865
2.306
1.908
1.703
2.138
2.246
1.809
3.129
2.088
2.171
2.113
1.796
1.966
2.25
2.34
2.461
2.246
1.776
2.359
2.647
2.032
1.75
2.467
2.107
2.303
2.576
2.115
2.673
1.726
2.878
2.755
2.056
1.41
2.009
1.992
2.089
2.487
0.34
1.939
2.027
2.31
1.918
1.91
1.347
2.952
2.563
1.972
2.166
2.944
2.533
2.154
2.592
2.08
1.815
1.882
2.26
2.286
1.58
1.9
3.09
1.755
1.673
1.903
2.255
1.38
1.877
2.062
3.09
1.817
2.524
3.006
1.903
1.168
1.24
2.127
1.966
1.976
2.204
2.039
2.758
1.586
1.602
1.431
2.039
1.669
1.321
2.423
2.631
2.259
2.611
1.867
2.501
2.223
2.071
2.323
2.74
1.855
1.668
2.474
2.3
2.255
2.401
2.77
2.088
2.52
2.652
2.653
2.734
1.763
2.088
2.546
2.112
2.312
2.566
2.689
2.602
2.01
0.916
2.212
2.473
1.559
2.888
3.171
1.201
1.487
1.708
2.613
2.387
2.206
2.503
2.253
2.079
1.652
2.5
2.514
1.106
2.306
1.296
2.376
2.698
2.274
1.735
2.43
2.178
2.663
2.789
1.907
2.106
2.385
1.976
1.592
1.814
1.358
2.115
2.362
1.878
2.731
2.527
1.898
2.225
1.292
1.419
2.982
2.117
2.759
2.553
1.742
1.246
1.799
2.714
1.925
1.48
1.667
2.623
1.91
1.849
2.068
2.847
2.23
2.566
-0.056
2.397
2.205
1.999
1.8
2.434
2.531
2.122
1.754
2.47
1.441
1.621
1.703
1.099
2.296
2.279
1.958
2.542
2.579
2.694
1.858
2.219
3.457
1.949
1.923
2.189
2.939
2.266
1.009
2.015
1.8
1.053
2.929
3.2
1.625
2.979
1.184
1.63
2.094
2.086
2.619
1.977
0.983
2.567
2.278
1.975
2.254
2.528
1.784
1.88
1.573
0.709
2.275
2.501
1.811
2.265
2.608
2.554
1.47
2.483
1.765
2.282
1.912
1.944
3.029
3.044
0.859
2.175
1.608
1.4
2.037
1.825
2.47
1.553
2.468
2.528
2.972
2.621
2.472
1.901
2.166
1.571
2.504
2.344
2.354
1.501
2.035
2.14
2.291
2.076
2.666
2.234
2.127
0.853
2.735
2.517
2.564
2.252
2.204
2.346
2.281
2.012
1.894
3.304
2.65
2.109
2.019
2.109
2.979
2.531
2.157
2.556
2.133
1.761
2.128
2.462
2.315
1.48
1.976
1.837
2.325
1.72
2.74
2.411
2.321
1.87
2.399
2.679
1.804
1.652
1.832
2.343
2.366
2.477
2.194
1.954
1.3
2.435
1.904
2.311
2.037
2.072
1.975
2.203
2.358
2.602
0.994
1.834
2.021
2.472
2.574
2.111
2.462
1.895
1.999
2.525
2.622
2.885
2.427
1.964
2.013
2.571
1.884
1.817
2.076
2.562
2.318
2.291
3.126
1.783
2.659
2.227
1.502
2.038
2.554
2.819
2.668
2.18
2.174
2.049
2.166
2.019
2.378
2.734
2.287
1.715
2.465
2.679
2.068
1.904
2.381
1.659
1.993
1.671
1.924
3.105
1.874
2.487
1.827
0.334
1.706
2.417
2.728
1.515
1.937
2.398
1.95
2.958
2.321
1.427
2.496
2.755
1.389
2.198
2.071
2.378
2.129
1.858
1.892
1.668
1.833
2.518
2.179
2.991
2.67
1.522
2.105
2.12
2.706
2.883
2.302
2.049
2.207
2.175
2.216
1.815
1.115
2.185
3.017
1.906
1.295
1.538
1.729
1.69
1.525
1.999
1.65
2.091
2.088
2.674
2.875
2.221
2.142
1.587
2.859
2.064
2.217
1.574
1.662
2.498
2.678
1.786
2.365
2.242
0.99
2.549
1.977
1.849
1.815
2.34
2.159
1.565
3.009
0.999
1.063
1.829
1.244
2.135
1.608
2.066
2.049
2.415
1.203
1.331
1.915
0.905
1.015
2.342
1.376
2.356
0.412
2.066
2.858
1.387
1.378
1.641
1.939
1.407
1.773
1.463
1.723
1.857
2.133
0.746
1.673
2.636
1.871
1.551
1.197
1.367
1.65
1.064
1.028
2.283
1.726
1.532
2.103
2.271
2.247
1.875
2.457
1.654
2.009
1.265
2.771
1.634
1.855
2.731
2.163
2.553
2.387
1.714
2.49
1.624
1.257
2.041
2.916
2.193
2.343
2.319
1.768
0.623
0.989
2.741
1.852
1.982
2.64
2.347
2.485
1.998
2.143
2.12
0.763
2.215
1.838
2.329
2.718
1.701
1.531
2.184
2.744
0.521
1.643
1.506
2.066
1.673
1.737
1.938
1.855
1.271
1.62
2.177
2.633
2.324
2.316
0.704
1.816
1.503
1.339
1.698
2.068
1.714
1.73
1.541
1.658
1.956
1.954
1.775
1.608
0.427
1.214
2.341
1.892
2.049
2.363
1.98
2.495
1.871
1.844
2.373
1.982
2.162
0.835
1.823
2.207
2.168
2.131
1.694
1.191
2.806
1.32
1.313
1.635
0.839
1.196
1.101
0.433
1.292
0.27
1.522
2.264
1.901
2.441
1.622
1.819
1.299
1.644
1.68
1.794
1.926
2.059
2.354
2.303
1.422
2.362
1.879
1.704
2.021
1.207
1.427
1.727
1.879
2
2.388
2.47
1.622
1.03
2.179
1.444
1.334
2.088
2.218
1.915
1.067
1.056
2.692
2.46
2.538
1.712
1.027
1.925
2.294
1.02
1.917
1.16
0.408
1.407
1.431
1.476
1.306
1.902
2.827
1.481
2.501
0.899
1.164
2.009
1.855
1.541
2.181
1.964
2.286
1.81
0.845
1.472
1.313
1.74
1.628
2.228
2.511
1.681
2.63
2.158
2.758
1.642
1.637
1.804
2.161
1.714
2.14
1.074
1.966
2.127
3.328
1.342
2.348
1.609
2.906
2.195
0.745
1.766
2.051
1.345
2.341
2.158
2.236
1.881
1.779
2.796
2.77
2.477
1.807
1.762
2.684
3.231
1.816
2
2.402
1.707
1.806
1.827
1.901
2.36
2.099
1.721
2.66
2.418
2.234
2.619
2.747
2.2
3.008
2.276
2.381
1.861
2.251
2.754
2.421
2.192
2.847
2.235
2.381
1.888
2.408
1.838
2.7
2.698
2.5
2.252
1.606
2.363
2.942
2.88
2.814
2.064
1.953
2.641
2.775
2.323
2.005
1.772
2.249
2.043
2.3
1.714
2.454
2.162
2.277
1.835
2.735
1.852
2.42
2.667
2.531
1.897
2.523
2.419
1.793
1.826
2.804
2.82
1.057
2.513
2.182
2.427
2.657
2.125
2.111
2.663
2.175
2.068
2.742
2.134
1.508
1.662
2.424
2.563
2.635
2.112
2.514
1.709
2.508
2.271
1.846
1.993
2.105
2.303
1.961
2.372
3.336
2.268
2.052
2.435
2.246
2.186
1.551
1.74
2.396
2.895
2.309
2.336
2.57
1.789
2.023
2.043
2.613

## Sheet: Fig.2C
	log2 coefficient	low.ci	upper.ci
CD4nadirx300	1.16	0.634	1.698
CD4.CD8.ratio	0.894	0.265	1.514
CD4recoveryx300	-0.618	-1.029	-0.226
log.VLzenith	-0.604	-0.984	-0.233
log.timeDtoU	-0.594	-1.131	-0.065
InSTIs initiation	0.822	0.099	1.541

## Sheet: Fig.3A
No.InSTI.initiation	InSTI.intake	InSTI.initiation
2.57267	2.49301	1.77996
2.46432	1.60152	2.44902
2.71572	2.78914	2.53317
1.7382	2.50126	1.97607
2.25543	2.6077	1.86676
2.06213	2.01903	1.76298
1.90347	2.53129	1.10551
1.2403	1.48044	2.21861
1.58602	2.03707	1.62542
2.7341	2.20325	1.81097
2.20575	2.52489	2.5167
2.11461	2.5715	2.5638
1.91017	1.88397	1.80448
1.85794	1.78326	1.50202
2.26579	2.16619	2.06789
1.80043	2.01887	2.48736
1.05308	2.37845	1.70638
1.18384	2.67938	2.41666
2.17473	1.99251	2.39794
1.40037	1.67117	1.38917
1.90059	3.10526	2.07122
2.35354	1.82675	2.12898
2.12805	0.334454	1.85769
2.67888	1.89193	2.70581
1.83162	2.51763	2.30175
2.31129	1.81465	2.17516
1.99892	2.1848	3.0166
2.01296	2.85931	1.53832
2.22663	1.56538	1.68984
2.66802	0.999131	2.09114
2.17999	1.01452	2.87506
2.17372	1.37585	1.5867
2.04895	1.64118	2.06379
2.73445	2.24721	2.21654
2.28673	2.00949	1.57438
1.71475	2.7708	1.78576
2.46534	1.85491	0.989895
1.9039	2.48979	2.54898
2.38083	1.62366	1.84948
1.65896	2.19268	2.159
1.9235	1.8518	1.06296
1.87421	2.63955	1.82885
2.72788	1.99822	1.24428
1.51455	2.32858	2.13469
1.93669	2.0658	2.06595
1.94981	1.85491	2.04933
2.95819	1.81571	1.20303
2.32077	1.50297	1.33062
1.427	1.69758	0.41162
2.49573	1.65839	2.06592
2.19772	2.49485	2.85777
2.37805	1.31323	1.38739
1.66755	1.1959	1.93917
1.83292	0.269513	1.72329
2.17944	1.90146	1.85679
2.99058	1.4221	0.745855
2.67043	2.3619	1.67265
1.52166	2.38787	1.55108
2.10473	2.47019	1.19728
2.12014	1.91482	1.64953
2.88312	2.46009	1.02816
2.04941	2.53761	2.28312
2.20685	1.92454	1.53224
2.21632	0.745075	2.10319
1.11494	2.40223	1.87477
1.90644	1.90054	1.65447
1.29469	2.00464	1.26529
1.72868	2.24903	2.16325
1.52504	1.82592	2.38666
1.99855	1.66161	1.25744
1.65002	2.5079	2.04139
2.08827		2.91602
2.67424		2.31897
2.22084		0.623249
1.66172		0.98945
2.4981		2.34678
2.67835		2.485
2.36507		2.14342
3.00863		0.762679
1.60831		1.83835
2.41497		2.71785
1.91453		1.70131
0.904716		1.53071
2.35645		1.64266
1.37767		1.50569
1.40705		1.6733
1.77276		1.93812
1.46285		1.27068
2.13347		2.63316
2.63592		2.31622
1.87064		0.704151
1.3668		2.06759
1.06371		1.71399
1.72599		1.73006
2.27069		1.54058
2.45667		1.95578
1.63438		1.77495
2.73115		0.426511
2.55284		1.21378
1.71408		2.34126
2.34278		1.89237
1.76812		2.04864
2.74063		1.84442
1.98167		2.37345
2.12034		1.98186
2.21466		2.16173
2.18407		0.835056
2.74409		1.82282
0.521138		2.13059
1.73679		1.69434
1.61982		1.19117
2.17719		2.80579
2.32436		1.31994
1.33866		1.63478
1.95444		0.838849
1.97987		1.10072
1.87099		1.29159
2.20674		1.52192
2.16764		2.26361
2.44069		1.81882
1.62232		1.29907
1.87881		1.64424
1.02979		1.68024
2.17889		1.79435
1.33365		1.9265
2.08767		2.05911
2.41832		2.35374
1.88785		2.30304
1.60569		1.70432
2.88031		2.02065
2.06358		1.2071
2.64064		1.42716
2.7753		1.72697
2.32267		1.87858
1.7724		2
1.71384		1.62159
2.66667		1.44389
2.18155		2.21756
2.37161		1.06707
2.05221		1.05576
2.18639		2.69224
2.30925		1.7124
2.56959		1.02653
1.78915		2.29363
2.02323		1.02036
2.04275		1.9173
2.61306		1.16047
		0.40824
		1.40671
		1.43104
		1.4764
		1.30621
		1.90227
		2.82694
		1.48116
		2.50083
		0.898725
		1.16435
		2.00877
		1.85467
		2.18087
		1.96445
		2.28571
		1.81023
		0.845098
		1.47173
		1.31323
		1.73997
		1.62829
		2.22763
		2.51127
		1.68124
		2.62977
		2.15848
		2.75785
		1.64227
		1.63749
		1.80414
		2.16125
		1.71416
		2.14035
		1.07372
		1.96609
		2.12675
		3.32847

## Sheet: Fig.3C
No.InSTI.initiation	DTG	EVG	RAL
0.273785	0.465435	4.71184	0.80219
15.0582	0.156057	7.06366	0.125941
14.3628	0.131417	0.11499	0.495551
1.60986	0.364134	0.4846	0.325804
5.57974	0.616016	0.161533	17.8809
2.68309	0.197125	0.342231	0.405202
1.71389	4.24914	0.227242	0.383299
2.25325	1.3306	0.306639	5.59343
0.336756	0.232717	0.498289	1.8809
0.265572	0.11499	5.24846	0.402464
0.476386	0.394251	0.112252	3.81656
0.514716	0.11499	0.15332	0.476386
5.15537	0.131417	0.104038	0.574949
5.9603	0.169747	0.364134	0.334018
1.41273	0.104038	0.0821355	0.569473
0.172485	0.736482	0.610541	0.284736
3.54278	2.33539	2.72416	0.462697
10.3573	1.05681	1.42094	0.172485
4.15606	0.210815	0.112252	0.36961
0.550308	0.33128	5.4538	0.19165
3.80561	0.106776	0.128679	0.109514
0.503765	0.194387	0.728268	0.221766
10.4586	4.51198	0.112252	0.533881
0.695414	0.210815	0.0876112	0.62423
1.00753	0.339493	0.128679	2.30801
0.977413	0.336756	0.0958248	1.68378
3.47433	0.161533	0.40794	2.3217
0.388775	0.117728	0.112252	0.0684463
0.569473	0.134155	0.134155	1.69473
1.44559	0.150582	0.0958248	0.427105
6.37098	0.17796	0.372348	0.0985626
1.82341	0.136893	0.106776	0.199863
3.4935	0.158795	0.577687	0.487337
1.83162	0.323066	0.134155	0.260096
3.22519	0.11499	0.298426	0.271047
0.457221	0.0876112	0.128679	0.213552
3.35113	2.97057	0.161533	0.443532
3.66872	2.51608	0.465435	0.416153
3.6742	0.112252	0.117728	0.238193
7.48255	0.0793977	0.134155	0.325804
1.76865	0.134155	0.689938	3.14031
0.747433	0.479124	0.1013	0.172485
2.25325	0.276523	0.109514	0.156057
0.851472	0.443532	0.0985626	0.706366
1.45927	0.383299	0.366872	0.145106
2.74059	0.188912	0.229979	0.11499
5.80424	0.104038	0.364134	0.104038
3.86037	0.383299	0.11499	1.29774
5.12526	0.120465	0.599589	0.13963
1.96304	0.17796	0.109514	0.366872
1.48392	0.131417	0.0985626	0.131417
1.19097	0.388775	0.164271	0.142368
1.24572	0.131417	0.0930869	0.142368
1.48665	0.145106	0.134155	0.1013
8.5065	0.0903491	0.208077	0.249144
1.10883	0.386037	0.188912	0.438056
0.72553			0.410678
5.59617			0.104038
0.99384			0.416153
1.71937			0.375086
1.05955			0.106776
0.695414			0.13963
2.31075			0.136893
0.418891			0.0793977
0.13963			0.188912
0.440794			0.366872
0.936345			0.616016
1.99589			0.440794
2.29979
17.9329
0.265572
0.301164
1.16359
1.51129
0.33128
0.848734
0.854209
1.55236
4.58042
1.18275
0.180698
1.99863
1.01027
2.5681
0.826831
1.95209
0.613279
1.52225
0.709103
2.54073
1.6564
0.596851
0.533881
0.492813
1.92471
1.05955
0.695414
0.145106
0.829569
1.43737
0.11499
0.40794
1.72485
0.481862
0.380561
1.03217
2.55989
0.84052
3.44422
1.05681
0.306639
0.19165
0.709103
1.18275
0.339493
0.309377
0.531143
1.08145
1.10883
0.495551
0.457221
1.00205
0.454483
0.558522
0.533881
0.462697
0.741958
0.421629
0.709103
0.511978
0.506502
0.77755
2.93224
0.681725
2.25325
1.42368
0.892539
0.44627
5.50856
1.72758
0.325804
0.47091
0.210815
0.555784
0.202601
0.375086
0.47091
5.10883
1.35797
2.64203
1.60164
0.829569
1.63723
11.2197
0.183436
0.465435
1.85079
3.12115
4.45722
0.651608
0.383299
1.88638
0.361396
0.517454
0.312115
1.67009
0.342231
0.531143
14.2149
0.427105
0.424367
0.454483
0.186174
0.372348
0.328542
0.780287
0.517454
0.561259
0.607803
0.785763
0.334018
0.791239
1.05955
1.28131
0.232717
0.388775
0.353183
0.517454
9.31143
0.134155
0.323066
0.134155
21.5962
9.44285
11.6879
5.78782
4.3039
4.37509
4.17796
3.78371
1.47844
1.577
3.32923
3.61123
1.53867
3.87953
1.51403
9.013
11.5346
13.5222
4.5065
7.30185
5.41547
8.64887
6.42847
7.00068
6.52156
7.89596
4.32033
5.00205
6.56537

## Sheet: Fig.3B
No.InSTI.initiation	InSTI.initiation
0.273785	0.80219
15.0582	4.71184
14.3628	0.465435
1.60986	0.125941
5.57974	0.495551
2.68309	0.156057
1.71389	0.325804
2.25325	17.8809
0.336756	0.131417
0.265572	1.60986
0.476386	0.405202
0.514716	0.383299
5.15537	5.59343
5.9603	7.06366
1.41273	0.364134
0.172485	0.616016
3.54278	0.197125
10.3573	4.24914
4.15606	1.8809
0.550308	0.402464
3.80561	1.3306
0.503765	3.81656
10.4586	0.476386
0.695414	0.574949
1.00753	0.334018
0.977413	0.569473
3.47433	0.284736
0.388775	0.232717
0.569473	0.462697
1.44559	0.11499
6.37098	0.394251
1.82341	0.344969
3.4935	0.172485
1.83162	0.36961
3.22519	0.11499
0.457221	0.19165
3.35113	0.11499
3.66872	0.4846
3.6742	0.131417
7.48255	0.161533
1.76865	0.109514
0.747433	0.342231
2.25325	0.169747
0.851472	0.227242
1.45927	0.306639
2.74059	0.498289
5.80424	0.221766
3.86037	0.104038
5.12526	0.736482
1.96304	0.533881
1.48392	5.24846
1.19097	0.112252
1.24572	0.62423
1.48665	2.30801
8.5065	1.68378
1.10883	2.33539
0.72553	0.15332
5.59617	2.3217
0.99384	0.0684463
1.71937	1.69473
1.05955	0.427105
0.695414	0.0985626
2.31075	0.158795
0.418891	0.199863
0.13963	0.487337
0.440794	0.260096
0.936345	0.104038
1.99589	1.05681
2.29979	0.210815
17.9329	0.271047
0.265572	0.364134
0.301164	0.33128
1.16359	0.106776
1.51129	0.213552
0.33128	0.0821355
0.848734	0.443532
0.854209	0.416153
1.55236	0.238193
4.58042	0.194387
1.18275	0.325804
0.180698	3.14031
1.99863	4.51198
1.01027	0.610541
2.5681	2.72416
0.826831	0.210815
1.95209	1.42094
0.613279	3.19233
1.52225	0.172485
0.709103	0.112252
2.54073	5.4538
1.6564	0.339493
0.596851	0.128679
0.533881	0.728268
0.492813	0.112252
1.92471	0.0876112
1.05955	0.128679
0.695414	0.156057
0.145106	0.52293
0.829569	0.336756
1.43737	0.0958248
0.11499	0.161533
0.40794	0.706366
1.72485	0.40794
0.481862	0.145106
0.380561	0.11499
1.03217	0.104038
2.55989	1.13073
0.84052	1.29774
3.44422	0.13963
1.05681	0.366872
0.306639	0.131417
0.19165	0.117728
0.709103	0.112252
1.18275	0.142368
0.339493	0.134155
0.309377	0.142368
0.531143	0.1013
1.08145	0.249144
1.10883	0.150582
0.495551	0.134155
0.457221	0.438056
1.00205	0.0958248
0.454483	0.372348
0.558522	0.106776
0.533881	0.410678
0.462697	0.17796
0.741958	0.136893
0.421629	0.158795
0.709103	0.104038
0.511978	0.577687
0.506502	0.134155
0.77755	0.298426
2.93224	0.128679
0.681725	0.323066
2.25325	0.416153
1.42368	0.11499
0.892539	0.0876112
0.44627	2.97057
5.50856	2.51608
1.72758	0.112252
0.325804	0.375086
0.47091	0.320329
0.210815	0.161533
0.555784	0.106776
0.202601	0.0793977
0.375086	0.13963
0.47091	0.136893
5.10883	0.465435
1.35797	0.117728
2.64203	0.134155
1.60164	0.134155
0.829569	0.689938
1.63723	0.0793977
11.2197	0.188912
0.183436	0.366872
0.465435	0.479124
1.85079	0.1013
3.12115	0.276523
4.45722	0.443532
0.651608	0.383299
0.383299	0.109514
1.88638	0.0985626
0.361396	0.366872
0.517454	0.188912
0.312115	0.104038
1.67009	0.383299
0.342231	0.229979
0.531143	0.616016
14.2149	0.440794
0.427105	0.120465
0.424367	0.364134
0.454483	0.11499
0.186174	0.599589
0.372348	0.17796
0.328542	0.131417
0.780287	0.109514
0.517454	0.0985626
0.561259	0.164271
0.607803	0.388775
0.785763	0.131417
0.334018	0.0930869
0.791239	0.145106
1.05955	0.134155
1.28131	0.0903491
0.232717	0.386037
0.388775	0.208077
0.353183	0.188912
0.517454
9.31143
0.134155
0.323066
0.134155
21.5962
9.44285
11.6879
5.78782
4.3039
4.37509
4.17796
3.78371
1.47844
1.577
3.32923
3.61123
1.53867
3.87953
1.51403
9.013
11.5346
13.5222
4.5065
7.30185
5.41547
8.64887
6.42847
7.00068
6.52156
7.89596
4.32033
5.00205
6.56537

## Sheet: Fig.4A
year	logTotalHIVDNA
2011.1	2.493
1996.9	2.405
1999.4	2.313
1997	2.544
2006.9	2.131
1998.3	1.951
1997.1	2.057
2007.9	1.875
1998.8	2.306
1993.2	2.171
2001.6	2.107
2014.9	2.573
1999	1.726
1997	2.422
1995.3	2.827
2002.1	2.579
1993.2	1.718
2010.2	2.464
2001	2.532
1992.3	2.201
2000.6	2.831
2008.7	2.716
2001.6	2.218
1991	2.522
1996.8	2.707
2010.7	1.738
1997	2.636
1999.6	2.274
1997.2	2.207
1992.3	2.083
2007.3	1.941
1991.2	1.931
1999.3	2.577
1998.2	2.497
1996.4	1.71
2015	1.78
1997.2	1.711
1994.6	2.033
1995.9	2.202
1998.2	2.329
1997	2.261
1997.9	2.064
1996.3	2.184
1990.5	1.984
1999.9	2.53
1990.8	2.088
1992.3	2.175
2007.8	2.51
1991.2	2.658
1996.6	2.325
1997.1	2.542
1991.2	2.489
1991.2	1.555
1991.7	1.808
1998.5	1.382
2015	2.449
1990.5	2.345
1992.6	0.964
1992.2	2.627
2002.1	2.227
1991.8	2.599
1991.8	2.65
1991.9	2.59
1996.2	2.632
1992	2.268
1991.9	2.643
1999.7	1.502
1992	2.05
1991.7	2.533
1992.1	2.427
1992.1	2.209
1992.1	2.353
1992.1	2.16
1992.2	2.865
1994.3	2.306
1993.4	1.908
1998	1.703
1997.1	2.138
1993	2.246
1992.4	1.809
2004.2	3.129
1995.8	2.088
1992.6	2.171
1993	2.113
1994.7	1.796
2002.6	1.966
1992.9	2.25
1997.9	2.34
1992.6	2.461
1991.7	2.246
1991	1.776
1993.1	2.359
1991.7	2.647
1993	2.032
1994	1.75
2004	2.467
1992.2	2.107
1993.7	2.303
1993.3	2.576
1995.4	2.115
1993.5	2.673
1993.2	1.726
1992.2	2.878
1993.7	2.755
1999.9	2.056
1993.4	1.41
1993.4	2.009
1992.1	1.992
1992.3	2.089
1991	2.487
1997	0.34
1993.8	1.939
1993.9	2.027
1994.9	2.31
1994	1.918
1993.9	1.91
1993.5	1.347
1998	2.952
1993.2	2.563
1993.7	1.972
1999.3	2.166
2004.5	2.944
2015.4	2.533
1994.1	2.154
1994.5	2.592
1994.1	2.08
1999.9	1.815
1994.1	1.882
1994.1	2.26
1990.1	2.286
1994.2	1.58
1992.2	1.9
1993.4	3.09
2000.2	1.755
1994.7	1.673
1999.3	1.903
2009.4	2.255
2003.3	1.38
1993.3	1.877
2013.8	2.062
1997	3.09
1997.9	1.817
1992	2.524
1998	3.006
2013.4	1.903
1996.6	1.168
2011.7	1.24
1994.8	2.127
1995.2	1.966
2008.1	1.976
1998.5	2.204
1994.9	2.039
2000.2	2.758
2015.2	1.586
2015.4	1.602
1991.5	1.431
1992.2	2.039
1990.8	1.669
1994.9	1.321
1992.1	2.423
1996.2	2.631
1997.2	2.259
1995.5	2.611
2013.3	1.867
1996.2	2.501
1995.5	2.223
2001.2	2.071
1995.4	2.323
1990	2.74
1995.5	1.855
1995.5	1.668
1996.8	2.474
1995.6	2.3
2006.4	2.255
1992.8	2.401
2001.1	2.77
2002.1	2.088
1995.6	2.52
1990.9	2.652
1996.4	2.653
2008.7	2.734
2017	1.763
1999.3	2.088
1994	2.546
1997.6	2.112
2005.9	2.312
1996.4	2.566
1996.7	2.689
1993	2.602
1996	2.01
2001.9	0.916
2006	2.212
1996.4	2.473
1996.8	1.559
1996.3	2.888
1996.4	3.171
1997.5	1.201
1997	1.487
1996.4	1.708
1996.4	2.613
1996.5	2.387
2013	2.206
1992	2.503
1992	2.253
1996.7	2.079
1991.3	1.652
1998	2.5
1992.2	2.514
2010.3	1.106
1996.8	2.306
1992	1.296
1996.9	2.376
1996.7	2.698
1996.9	2.274
1998.8	1.735
1997.6	2.43
1992.1	2.178
1996.2	2.663
2012.5	2.789
1997.2	1.907
1997.9	2.106
1993.1	2.385
1997.4	1.976
2001.1	1.592
2006.7	1.814
1997.7	1.358
2011.6	2.115
1997.2	2.362
2003.4	1.878
1995.8	2.731
1997.9	2.527
1997	1.898
1996.1	2.225
1997.8	1.292
1997.8	1.419
1997.9	2.982
1997.9	2.117
1998.1	2.759
1998.1	2.553
1997.9	1.742
1998.6	1.246
1993.7	1.799
1998.2	2.714
1997	1.925
1998.1	1.48
1998.1	1.667
1998.4	2.623
2009.3	1.91
1998.5	1.849
1994.9	2.068
2003.7	2.847
2000.5	2.23
2005.8	2.566
1998.7	-0.056
1998.8	2.397
1998.8	2.205
1994.4	1.999
2001.8	1.8
1998.9	2.434
1997.6	2.531
1997	2.122
1999	1.754
1999	2.47
1999.7	1.441
1999.3	1.621
1999.3	1.703
2006.2	1.099
1999.4	2.296
1999.5	2.279
1999.5	1.958
1999.7	2.542
1999.8	2.579
2000	2.694
2009.6	1.858
2013.1	2.219
1997	3.457
2000.3	1.949
2000.1	1.923
2001.8	2.189
2007.9	2.939
2010.4	2.266
1993	1.009
2000.5	2.015
2008.3	1.8
2015.5	1.053
2000.6	2.929
2001	3.2
2016.6	1.625
1998.6	2.979
2014.7	1.184
2000.9	1.63
2007.9	2.094
2000.4	2.086
1998.7	2.619
2001.1	1.977
2001.3	0.983
2001.2	2.567
2001.2	2.278
2004.3	1.975
2001.3	2.254
2001.2	2.528
1996	1.784
1993	1.88
2001.6	1.573
1991	0.709
2002.8	2.275
2008.5	2.501
2014.6	1.811
2001.6	2.265
2011.7	2.608
2001.7	2.554
2003.7	1.47
1999.9	2.483
2006.7	1.765
2002.1	2.282
2000.8	1.912
2002.2	1.944
2005.6	3.029
2002.5	3.044
2005.2	0.859
2014.5	2.175
2002.6	1.608
2013.1	1.4
2003	2.037
2002.9	1.825
2002.8	2.47
2003.3	1.553
2002.9	2.468
2003.1	2.528
2002.6	2.972
2003.3	2.621
1994	2.472
2008.3	1.901
2003.4	2.166
2003.3	1.571
2004.7	2.504
2003.5	2.344
2010.6	2.354
2004	1.501
2003.6	2.035
2006.1	2.14
1994	2.291
2003.7	2.076
2003.8	2.666
2003.8	2.234
2004.1	2.127
2004.2	0.853
2004.2	2.735
2010.7	2.517
2012.1	2.564
2004.4	2.252
1996	2.204
2004.3	2.346
1996.3	2.281
2005.7	2.012
2000.4	1.894
2004.4	3.304
2004.5	2.65
2004.6	2.109
2008.2	2.019
2001.6	2.109
2004.6	2.979
2017	2.531
2007.9	2.157
2004.9	2.556
2005.5	2.133
1995.8	1.761
2008.6	2.128
2007.6	2.462
2007.7	2.315
2011.4	1.48
2005.2	1.976
2003	1.837
2002.4	2.325
2005.6	1.72
1998	2.74
2007.9	2.411
2005.7	2.321
1997	1.87
2005.7	2.399
2009.2	2.679
2011.3	1.804
2006	1.652
2008.5	1.832
2006	2.343
2006.2	2.366
2002.3	2.477
2006.1	2.194
1994	1.954
1999	1.3
1995	2.435
2006.6	1.904
2008.1	2.311
2009.7	2.037
2006.8	2.072
2006.8	1.975
2013.5	2.203
2006.9	2.358
2007.1	2.602
2008	0.994
2007.4	1.834
2007.5	2.021
2006	2.472
2007.2	2.574
2001	2.111
2007.2	2.462
2007.9	1.895
2010.1	1.999
2008.1	2.525
2007.3	2.622
2007.8	2.885
2007.5	2.427
2007.8	1.964
2011	2.013
2014.5	2.571
2009.1	1.884
2007.7	1.817
2007.9	2.076
2007.6	2.562
2007.7	2.318
2007.9	2.291
2007.7	3.126
2008.2	1.783
2007.8	2.659
2009.2	2.227
2014.4	1.502
2007.9	2.038
2007.9	2.554
2008	2.819
2009.8	2.668
2009.1	2.18
2010.6	2.174
2012.6	2.049
2011.3	2.166
2012.8	2.019
2009.9	2.378
2008.8	2.734
2009	2.287
2009	1.715
2009.3	2.465
2016.1	2.679
2017.6	2.068
2012.5	1.904
2008.6	2.381
2008.5	1.659
2008.5	1.993
2009.8	1.671
2009.4	1.924
2008.8	3.105
2010.9	1.874
2015.5	2.487
2008.8	1.827
2016.3	0.334
2011.3	1.706
2015.5	2.417
2008.9	2.728
2009.5	1.515
2010.1	1.937
2010.4	2.398
2010.8	1.95
2009.1	2.958
2009	2.321
2009	1.427
2008.9	2.496
2007.5	2.755
2010	1.389
2010.1	2.198
2009.8	2.071
2009.1	2.378
2012	2.129
2009.1	1.858
2009.7	1.892
2009.7	1.668
2010.3	1.833
2012.4	2.518
2010	2.179
2009.1	2.991
2010.7	2.67
2009.6	1.522
2011.5	2.105
2010	2.12
2009.4	2.706
2010.7	2.883
2009.4	2.302
2009.8	2.049
2010.3	2.207
2011	2.175
2009.6	2.216
2013.3	1.815
2012.6	1.115
2009.4	2.185
2009.4	3.017
2009.4	1.906
2009.5	1.295
2015.8	1.538
2011.2	1.729
2009.5	1.69
2010.4	1.525
2009.8	1.999
2018.4	1.65
2016.6	2.091
2010.8	2.088
2010.6	2.674
2016.7	2.875
2012.2	2.221
1997.9	2.142
2014.4	1.587
2009.6	2.859
2009.6	2.064
2009.7	2.217
2015.2	1.574
2011	1.662
2009.7	2.498
2009.8	2.678
2009.8	1.786
2010.7	2.365
2007	2.242
2018.4	0.99
2014.9	2.549
2013.3	1.977
2017.8	1.849
2015.2	1.815
1996.2	2.34
2015.3	2.159
2013.9	1.565
2011.4	3.009
2017.1	0.999
2013.6	1.063
2015.9	1.829
2015	1.244
2018.1	2.135
2013.8	1.608
2015.1	2.066
2012.7	2.049
2011	2.415
2017.4	1.203
2015.5	1.331
2010.7	1.915
2011	0.905
2011	1.015
2001.2	2.342
2014.1	1.376
2008	2.356
2016.4	0.412
2014.8	2.066
2017.1	2.858
2010.3	1.387
2010.7	1.378
2010.7	1.641
2011.4	1.939
2010	1.407
2010.1	1.773
2010.6	1.463
2011.5	1.723
2012.3	1.857
2010.2	2.133
2015.3	0.746
2012.3	1.673
2010.2	2.636
2010.2	1.871
2016.3	1.551
2011.8	1.197
2011.4	1.367
2017	1.65
2014.1	1.064
2016.4	1.028
2014.4	2.283
2010.3	1.726
2013	1.532
2015.2	2.103
2010.9	2.271
2008	2.247
2014.4	1.875
2010.5	2.457
2014.9	1.654
2013.7	2.009
2015.6	1.265
2013	2.771
2010.8	1.634
2012.3	1.855
2011.3	2.731
2011.3	2.163
2010.8	2.553
2010.4	2.387
2010.3	1.714
2010.2	2.49
2012.8	1.624
2017.1	1.257
2016.1	2.041
2017.8	2.916
2014.6	2.193
2010.6	2.343
2011.1	2.319
2010.5	1.768
2015.1	0.623
2012.8	0.989
2010.5	2.741
2011.1	1.852
2010.9	1.982
2010.6	2.64
2010.7	2.347
2010.7	2.485
2013.7	1.998
2010.9	2.143
2016	2.12
2016.8	0.763
2014.1	2.215
2011	1.838
2012.3	2.329
2015.2	2.718
2017.2	1.701
2013.6	1.531
2011.4	2.184
2011.6	2.744
2011.2	0.521
2011.3	1.643
2014.8	1.506
2011.4	2.066
2014.4	1.673
2011.5	1.737
2011.6	1.938
2012.9	1.855
2015.1	1.271
2014.2	1.62
2015.5	2.177
2016.8	2.633
2013.4	2.324
2017	2.316
2017.7	0.704
2011.9	1.816
2011.9	1.503
2012	1.339
2012	1.698
2013.6	2.068
2016.8	1.714
2016.5	1.73
2017.4	1.541
2012.2	1.658
2015.7	1.956
2013.3	1.954
2014.6	1.775
2016.4	1.608
2015.6	0.427
2016.5	1.214
2012.5	2.341
2016.5	1.892
2012.5	2.049
2012.5	2.363
2012.7	1.98
2012.9	2.495
2012.7	1.871
2012.7	1.844
2016.1	2.373
2014.4	1.982
2015.1	2.162
2018.6	0.835
2015.1	1.823
2014.6	2.207
2016	2.168
2015.4	2.131
2016.9	1.694
2015	1.191
2014.3	2.806
2015.8	1.32
2013.4	1.313
2014.9	1.635
2017.3	0.839
2014.5	1.196
2015.2	1.101
2014.5	0.433
2017.7	1.292
2014.3	0.27
2016.5	1.522
2014.4	2.264
2014.2	1.901
2013.9	2.441
2013.8	1.622
2015	1.819
2015.2	1.299
2015	1.644
2013.4	1.68
2016.5	1.794
2017.8	1.926
2016.2	2.059
2015.8	2.354
2015.9	2.303
2013.5	1.422
2014.9	2.362
2015.8	1.879
2015.1	1.704
2014.9	2.021
2015.4	1.207
2015.9	1.427
2012.9	1.727
2018.1	1.879
2017.7	2
2015.2	2.388
2013.9	2.47
2016.1	1.622
2013.4	1.03
2013.5	2.179
2017.3	1.444
2013.9	1.334
2014.1	2.088
2017	2.218
2013.8	1.915
2014.2	1.067
2014.4	1.056
2015.3	2.692
2014.3	2.46
2014.3	2.538
2015.5	1.712
2017.8	1.027
2014.7	1.925
2017.2	2.294
2014.8	1.02
2015.1	1.917
2014.8	1.16
2016.7	0.408
2014.8	1.407
2015.1	1.431
2015.3	1.476
2015	1.306
2016.8	1.902
2016	2.827
2015.1	1.481
2015.8	2.501
2015.5	0.899
2017.7	1.164
2017.1	2.009
2015.3	1.855
2007.9	1.541
2017.1	2.181
2015.5	1.964
2015.5	2.286
2016	1.81
2018.1	0.845
2016.3	1.472
2016.6	1.313
2016.5	1.74
2016.8	1.628
2016.9	2.228
2016.9	2.511
2017	1.681
2017	2.63
2017.1	2.158
2017.2	2.758
2017.3	1.642
2017.4	1.637
2017.4	1.804
2017.6	2.161
2017.7	1.714
2017.8	2.14
2017.7	1.074
2017.7	1.966
2015.1	2.127
2018	3.328
1999.6	1.342
2007.8	2.348
2006.5	1.609
1997.5	2.906
2005.5	2.195
2012.4	0.745
1997.7	1.766
1998.8	2.051
2003.5	1.345
2002.4	2.341
2006.9	2.158
2007.7	2.236
1997.4	1.881
1997.2	1.779
2004.1	2.796
1998.8	2.77
1997.2	2.477
1997.8	1.807
2001	1.762
1997.5	2.684
1998.3	3.231
1997.8	1.816
1999.5	2
2008.6	2.402
1997.2	1.707
1996.5	1.806
1997.8	1.827
2008.4	1.901
1998.8	2.36
1997.1	2.099
1997.1	1.721
1997.3	2.66
2008.8	2.418
1997.7	2.234
1997.7	2.619
1997.9	2.747
2003.7	2.2
1998.1	3.008
2000.4	2.276
1998	2.381
1996.5	1.861
2003.8	2.251
2004.8	2.754
2006.5	2.421
2004.4	2.192
2003	2.847
2005.1	2.235
2005.5	2.381
2008.3	1.888
2005.8	2.408
2005.2	1.838
2005.5	2.7
2003	2.698
2007.8	2.5
2006.8	2.252
2011	1.606
2006.9	2.363
2006.5	2.942
2009.8	2.88
2008	2.814
2010.2	2.064
2007.5	1.953
2008.1	2.641
2008.2	2.775
2010.4	2.323
2010.2	2.005
2009.5	1.772
2012.6	2.249
2006	2.043
2001.5	2.3
2011.1	1.714
2006.4	2.454
2001.8	2.162
2004.8	2.277
2001.8	1.835
2002.1	2.735
2002.1	1.852
2004.1	2.42
2008.1	2.667
2002.6	2.531
1997.1	1.897
2007.9	2.523
2006.7	2.419
1997.2	1.793
2009.5	1.826
1997.3	2.804
2005.3	2.82
1997	1.057
1996.8	2.513
2009.1	2.182
1996.5	2.427
2005.4	2.657
2000.4	2.125
1997.3	2.111
2007.8	2.663
1997.3	2.175
1998.8	2.068
1996.5	2.742
2006.8	2.134
1997.8	1.508
2010.8	1.662
1996.7	2.424
1996.6	2.563
1997.3	2.635
2002.1	2.112
1998.8	2.514
2003.4	1.709
2008.2	2.508
2002.4	2.271
2005.5	1.846
2006.3	1.993
2002.4	2.105
2006.4	2.303
1996.5	1.961
2009.7	2.372
1996.9	3.336
1997.1	2.268
2009.5	2.052
2004.9	2.435
2000.1	2.246
2011.7	2.186
2007.1	1.551
2002.3	1.74
1999.9	2.396
2003.9	2.895
2008.8	2.309
2004.1	2.336
2009.3	2.57
2010.5	1.789
2010.7	2.023
2008.1	2.043
2009.1	2.613

## Sheet: Fig.4B
year	CD4nadir
2011.1	132
1996.9	218
1999.4	511
1997	235
2006.9	59.8
1998.3	305
1997.1	205
2007.9	366
1998.8	46.3
1993.2	7.2
2001.6	360
2014.9	574
1999	261
1997	299
1995.3	93
2002.1	117
1993.2	180
2010.2	170
2001	137
1992.3	119
2000.6	81.4
2008.7	330
2001.6	95.5
1991	228
1996.8	288
2010.7	496
1997	182
1999.6	421
1997.2	95.5
1992.3	132
2007.3	191
1991.2	378
1999.3	214
1998.2	284
1996.4	161
2015	598
1997.2	217
1994.6	333
1995.9	110
1998.2	429
1997	168
1997.9	351
1996.3	241
1990.5	81.6
1999.9	141
1990.8	257
1992.3	415
2007.8	55
1991.2	80.5
1996.6	108
1997.1	153
1991.2	403
1991.2	29.5
1991.7	24.5
1998.5	277
2015	400
1990.5	78
1992.6	4.5
1992.2	315
2002.1	38.8
1991.8	92.4
1991.8	51
1991.9	177
1996.2	139
1992	43.2
1991.9	16.8
1999.7	396
1992	90
1991.7	515
1992.1	137
1992.1	335
1992.1	137
1992.1	89.6
1992.2	115
1994.3	52.8
1993.4	368
1998	435
1997.1	303
1993	15
1992.4	340
2004.2	181
1995.8	180
1992.6	195
1993	209
1994.7	388
2002.6	18.9
1992.9	384
1997.9	88.8
1992.6	124
1991.7	250
1991	97.7
1993.1	118
1991.7	280
1993	359
1994	251
2004	177
1992.2	176
1993.7	208
1993.3	104
1995.4	18.7
1993.5	105
1993.2	450
1992.2	322
1993.7	46.4
1999.9	6.9
1993.4	178
1993.4	13.9
1992.1	255
1992.3	456
1991	123
1997	1.6
1993.8	35
1993.9	501
1994.9	480
1994	238
1993.9	8.5
1993.5	270
1998	304
1993.2	219
1993.7	192
1999.3	136
2004.5	29
2015.4	4
1994.1	214
1994.5	247
1994.1	275
1999.9	344
1994.1	26.4
1994.1	36
1990.1	161
1994.2	301
1992.2	127
1993.4	224
2000.2	229
1994.7	168
1999.3	213
2009.4	311
2003.3	8.6
1993.3	98.8
2013.8	362
1997	158
1997.9	89.1
1992	259
1998	309
2013.4	439
1996.6	24.3
2011.7	335
1994.8	145
1995.2	387
2008.1	633
1998.5	335
1994.9	114
2000.2	97
2015.2	419
2015.4	612
1991.5	10.1
1992.2	74.5
1990.8	9
1994.9	68.8
1992.1	10.2
1996.2	83.9
1997.2	67.8
1995.5	130
2013.3	283
1996.2	125
1995.5	488
2001.2	53.3
1995.4	96
1990	495
1995.5	6.4
1995.5	3.4
1996.8	335
1995.6	34.6
2006.4	11.2
1992.8	15.4
2001.1	97.6
2002.1	28.5
1995.6	78.5
1990.9	23.2
1996.4	135
2008.7	156
2017	359
1999.3	74.2
1994	142
1997.6	273
2005.9	39.8
1996.4	169
1996.7	368
1993	95
1996	127
2001.9	185
2006	214
1996.4	259
1996.8	179
1996.3	143
1996.4	41.6
1997.5	313
1997	415
1996.4	228
1996.4	181
1996.5	304
2013	447
1992	22.5
1992	93.6
1996.7	152
1991.3	236
1998	111
1992.2	147
2010.3	636
1996.8	120
1992	52.6
1996.9	177
1996.7	197
1996.9	342
1998.8	207
1997.6	88.2
1992.1	64.1
1996.2	170
2012.5	133
1997.2	278
1997.9	225
1993.1	32.4
1997.4	53
2001.1	273
2006.7	244
1997.7	63
2011.6	379
1997.2	286
2003.4	323
1995.8	35
1997.9	44
1997	126
1996.1	260
1997.8	507
1997.8	687
1997.9	271
1997.9	83.5
1998.1	334
1998.1	17.6
1997.9	287
1998.6	185
1993.7	277
1998.2	124
1997	220
1998.1	13.7
1998.1	272
1998.4	65.2
2009.3	281
1998.5	335
1994.9	333
2003.7	181
2000.5	7
2005.8	307
1998.7	525
1998.8	215
1998.8	285
1994.4	157
2001.8	454
1998.9	246
1997.6	102
1997	86
1999	513
1999	284
1999.7	371
1999.3	315
1999.3	423
2006.2	124
1999.4	344
1999.5	324
1999.5	358
1999.7	198
1999.8	113
2000	17.5
2009.6	310
2013.1	316
1997	413
2000.3	272
2000.1	328
2001.8	158
2007.9	128
2010.4	321
1993	136
2000.5	544
2008.3	41
2015.5	578
2000.6	151
2001	67.7
2016.6	696
1998.6	284
2014.7	599
2000.9	314
2007.9	283
2000.4	223
1998.7	112
2001.1	91.2
2001.3	468
2001.2	34.5
2001.2	337
2004.3	151
2001.3	271
2001.2	634
1996	445
1993	160
2001.6	439
1991	350
2002.8	330
2008.5	270
2014.6	665
2001.6	104
2011.7	278
2001.7	100
2003.7	300
1999.9	210
2006.7	110
2002.1	307
2000.8	280
2002.2	276
2005.6	355
2002.5	35.1
2005.2	637
2014.5	568
2002.6	424
2013.1	912
2003	323
2002.9	49.1
2002.8	5.8
2003.3	455
2002.9	197
2003.1	264
2002.6	374
2003.3	236
1994	178
2008.3	291
2003.4	548
2003.3	355
2004.7	217
2003.5	295
2010.6	265
2004	217
2003.6	28.3
2006.1	8.4
1994	242
2003.7	493
2003.8	312
2003.8	307
2004.1	240
2004.2	258
2004.2	477
2010.7	73
2012.1	21
2004.4	6.9
1996	402
2004.3	22.5
1996.3	105
2005.7	294
2000.4	105
2004.4	10.1
2004.5	217
2004.6	55.2
2008.2	19
2001.6	490
2004.6	303
2017	724
2007.9	299
2004.9	66.1
2005.5	324
1995.8	100
2008.6	288
2007.6	448
2007.7	274
2011.4	299
2005.2	64.4
2003	151
2002.4	139
2005.6	331
1998	322
2007.9	337
2005.7	45.3
1997	6
2005.7	45.6
2009.2	347
2011.3	286
2006	149
2008.5	242
2006	23.8
2006.2	505
2002.3	160
2006.1	57.1
1994	319
1999	693
1995	370
2006.6	49.6
2008.1	279
2009.7	22
2006.8	332
2006.8	157
2013.5	254
2006.9	364
2007.1	139
2008	260
2007.4	343
2007.5	472
2006	238
2007.2	439
2001	207
2007.2	215
2007.9	352
2010.1	667
2008.1	305
2007.3	276
2007.8	289
2007.5	222
2007.8	387
2011	328
2014.5	1036
2009.1	513
2007.7	252
2007.9	370
2007.6	302
2007.7	280
2007.9	291
2007.7	412
2008.2	390
2007.8	420
2009.2	318
2014.4	579
2007.9	163
2007.9	174
2008	245
2009.8	176
2009.1	350
2010.6	208
2012.6	193
2011.3	342
2012.8	379
2009.9	380
2008.8	419
2009	383
2009	375
2009.3	652
2016.1	446
2017.6	205
2012.5	292
2008.6	296
2008.5	69
2008.5	228
2009.8	236
2009.4	324
2008.8	83
2010.9	380
2015.5	179
2008.8	278
2016.3	629
2011.3	608
2015.5	361
2008.9	196
2009.5	429
2010.1	326
2010.4	571
2010.8	367
2009.1	172
2009	147
2009	323
2008.9	445
2007.5	224
2010	393
2010.1	366
2009.8	510
2009.1	73
2012	382
2009.1	842
2009.7	431
2009.7	374
2010.3	159
2012.4	216
2010	301
2009.1	282
2010.7	422
2009.6	50
2011.5	308
2010	499
2009.4	270
2010.7	464
2009.4	308
2009.8	389
2010.3	307
2011	618
2009.6	420
2013.3	295
2012.6	452
2009.4	272
2009.4	300
2009.4	364
2009.5	349
2015.8	504
2011.2	356
2009.5	271
2010.4	270
2009.8	341
2018.4	428
2016.6	414
2010.8	472
2010.6	611
2016.7	238
2012.2	306
1997.9	345
2014.4	151
2009.6	270
2009.6	268
2009.7	215
2015.2	367.5
2011	465
2009.7	213
2009.8	24
2009.8	373
2010.7	285
2007	782
2018.4	578
2014.9	0
2013.3	261
2017.8	977
2015.2	295
1996.2	20.4
2015.3	576
2013.9	540
2011.4	139
2017.1	633
2013.6	344
2015.9	295
2015	612
2018.1	607
2013.8	460
2015.1	616
2012.7	485
2011	306
2017.4	600
2015.5	909
2010.7	291
2011	361
2011	159
2001.2	235
2014.1	407
2008	392
2016.4	622
2014.8	342
2017.1	416
2010.3	611
2010.7	700
2010.7	298
2011.4	227
2010	531
2010.1	219
2010.6	470
2011.5	366
2012.3	364
2010.2	300
2015.3	426
2012.3	329
2010.2	175
2010.2	240
2016.3	385
2011.8	556
2011.4	345
2017	517
2014.1	584
2016.4	640
2014.4	401
2010.3	61
2013	237
2015.2	294.7
2010.9	456
2008	131
2014.4	524
2010.5	202
2014.9	554
2013.7	348
2015.6	497
2013	243
2010.8	602
2012.3	553
2011.3	274
2011.3	385
2010.8	449
2010.4	396
2010.3	396
2010.2	282
2012.8	661
2017.1	630
2016.1	480
2017.8	391
2014.6	286.5
2010.6	217
2011.1	422
2010.5	592
2015.1	293
2012.8	523
2010.5	181
2011.1	345
2010.9	305
2010.6	249
2010.7	163
2010.7	236
2013.7	516
2010.9	318
2016	405
2016.8	495
2014.1	283
2011	124
2012.3	395
2015.2	411
2017.2	641
2013.6	244
2011.4	419
2011.6	354
2011.2	531
2011.3	386
2014.8	584
2011.4	499
2014.4	345
2011.5	236
2011.6	226
2012.9	432
2015.1	482
2014.2	483
2015.5	499
2016.8	442
2013.4	317
2017	301
2017.7	349
2011.9	304
2011.9	533
2012	319
2012	314
2013.6	431
2016.8	900
2016.5	704
2017.4	598
2012.2	411
2015.7	467
2013.3	764
2014.6	847
2016.4	578
2015.6	824
2016.5	502
2012.5	109
2016.5	294
2012.5	346
2012.5	401
2012.7	296
2012.9	80
2012.7	385
2012.7	247
2016.1	239
2014.4	451
2015.1	214.1
2018.6	180
2015.1	448
2014.6	266
2016	427
2015.4	262
2016.9	717
2015	308
2014.3	3
2015.8	324
2013.4	295
2014.9	722
2017.3	865
2014.5	606
2015.2	204.3
2014.5	236
2017.7	610
2014.3	317
2016.5	498
2014.4	310
2014.2	192
2013.9	277
2013.8	711
2015	390
2015.2	284
2015	345
2013.4	708
2016.5	347
2017.8	382
2016.2	238
2015.8	165
2015.9	342
2013.5	414
2014.9	112
2015.8	475
2015.1	283.1
2014.9	683
2015.4	702
2015.9	551
2012.9	629
2018.1	601
2017.7	551
2015.2	697
2013.9	507
2016.1	444
2013.4	634
2013.5	324
2017.3	422
2013.9	359
2014.1	338
2017	159
2013.8	265
2014.2	358
2014.4	511
2015.3	250
2014.3	146
2014.3	328
2015.5	255.7
2017.8	578
2014.7	172
2017.2	389
2014.8	452
2015.1	554
2014.8	680
2016.7	760
2014.8	163
2015.1	408
2015.3	593
2015	597
2016.8	257
2016	102
2015.1	814
2015.8	283
2015.5	549
2017.7	462
2017.1	238
2015.3	338
2007.9	537
2017.1	452
2015.5	312
2015.5	59
2016	743
2018.1	658
2016.3	261
2016.6	349
2016.5	418
2016.8	328
2016.9	288
2016.9	189
2017	699
2017	783
2017.1	276
2017.2	245
2017.3	663
2017.4	304
2017.4	402
2017.6	322
2017.7	232
2017.8	319
2017.7	423
2017.7	450
2015.1	463
2018	283
1999.6	417
2007.8	230
2006.5	231
1997.5	182
2005.5	253
2012.4	342
1997.7	340
1998.8	672
2003.5	246
2002.4	394
2006.9	219
2007.7	266
1997.4	495
1997.2	346
2004.1	176
1998.8	333
1997.2	522
1997.8	423
2001	540
1997.5	422
1998.3	266
1997.8	246
1999.5	281
2008.6	294
1997.2	243
1996.5	298
1997.8	396
2008.4	314
1998.8	284
1997.1	400
1997.1	178
1997.3	79
2008.8	241
1997.7	86
1997.7	383
1997.9	51
2003.7	0
1998.1	202
2000.4	484
1998	472
1996.5	255
2003.8	209
2004.8	117
2006.5	283
2004.4	136
2003	477
2005.1	195
2005.5	275
2008.3	336
2005.8	341
2005.2	262
2005.5	162
2003	103
2007.8	395
2006.8	350
2011	167
2006.9	327
2006.5	276
2009.8	492
2008	275
2010.2	210
2007.5	292
2008.1	537
2008.2	220
2010.4	300
2010.2	358
2009.5	300
2012.6	304
2006	209
2001.5	328
2011.1	523
2006.4	185
2001.8	312
2004.8	450
2001.8	282
2002.1	242
2002.1	241
2004.1	530
2008.1	218
2002.6	478
1997.1	406
2007.9	243
2006.7	308
1997.2	323
2009.5	211
1997.3	255
2005.3	425
1997	5
1996.8	316
2009.1	315
1996.5	361
2005.4	220
2000.4	225
1997.3	321
2007.8	483
1997.3	436
1998.8	342
1996.5	207
2006.8	120
1997.8	277
2010.8	246
1996.7	301
1996.6	574
1997.3	409
2002.1	199
1998.8	184
2003.4	184
2008.2	277
2002.4	379
2005.5	487
2006.3	275
2002.4	348
2006.4	305
1996.5	414
2009.7	333
1996.9	181
1997.1	289
2009.5	392
2004.9	232
2000.1	260
2011.7	324
2007.1	154
2002.3	350
1999.9	356
2003.9	188
2008.8	384
2004.1	244
2009.3	300
2010.5	362
2010.7	302
2008.1	305
2009.1	308

## Sheet: Fig.4C
year	timeDtoU
2011.1	0.274
1996.9	2.982
1999.4	5.61
1997	9.194
2006.9	0.55
1998.3	0.392
1997.1	2.549
2007.9	2.01
1998.8	14.689
1993.2	4.079
2001.6	16.851
2014.9	15.058
1999	4.277
1997	11.603
1995.3	10.702
2002.1	17.32
1993.2	3.803
2010.2	14.363
2001	15.129
1992.3	9.495
2000.6	0.66
2008.7	1.61
2001.6	0.476
1991	11.614
1996.8	9.695
2010.7	5.58
1997	11.066
1999.6	1.079
1997.2	8.704
1992.3	8.925
2007.3	0.6
1991.2	11.003
1999.3	1.687
1998.2	8.862
1996.4	8.249
2015	0.802
1997.2	1.352
1994.6	6.669
1995.9	7.354
1998.2	10.393
1997	7.803
1997.9	0.98
1996.3	8.367
1990.5	12.498
1999.9	17.21
1990.8	8.841
1992.3	4.841
2007.8	0.331
1991.2	6.872
1996.6	4.287
1997.1	0.956
1991.2	8.687
1991.2	11.584
1991.7	10.144
1998.5	0.75
2015	4.712
1990.5	6.817
1992.6	6.984
1992.2	9.18
2002.1	0.402
1991.8	8.594
1991.8	9.648
1991.9	5.916
1996.2	10.24
1992	9.977
1991.9	6.886
1999.7	9.656
1992	11.431
1991.7	7.313
1992.1	7.247
1992.1	7.129
1992.1	11.179
1992.1	9.588
1992.2	6.075
1994.3	6.5
1993.4	2.286
1998	2.576
1997.1	18.65
1993	5.44
1992.4	8.052
2004.2	18.574
1995.8	9.366
1992.6	2.962
1993	9.144
1994.7	5.399
2002.6	0.361
1992.9	5.484
1997.9	12.597
1992.6	17.117
1991.7	11.154
1991	13.788
1993.1	6.719
1991.7	7.302
1993	5.498
1994	5.599
2004	2.335
1992.2	9.457
1993.7	9.325
1993.3	8.871
1995.4	6.938
1993.5	4.383
1993.2	2.136
1992.2	6.352
1993.7	9.495
1999.9	0.438
1993.4	9.421
1993.4	13.01
1992.1	4.567
1992.3	6.242
1991	11.871
1997	7.22
1993.8	5.092
1993.9	5.109
1994.9	5.191
1994	10.168
1993.9	12.422
1993.5	4.936
1998	7.828
1993.2	11.118
1993.7	10.76
1999.3	5.582
2004.5	3.765
2015.4	0.465
1994.1	16.063
1994.5	3.559
1994.1	5.462
1999.9	4.016
1994.1	3.535
1994.1	3.682
1990.1	9.101
1994.2	3.458
1992.2	6.872
1993.4	7.907
2000.2	8.934
1994.7	2.177
1999.3	6.998
2009.4	2.683
2003.3	0.077
1993.3	5.314
2013.8	1.714
1997	6.587
1997.9	3.097
1992	5.621
1998	0.06
2013.4	2.253
1996.6	2.519
2011.7	0.337
1994.8	4.131
1995.2	4.372
2008.1	0.126
1998.5	7.269
1994.9	2.595
2000.2	0.674
2015.2	0.266
2015.4	0.476
1991.5	13.068
1992.2	9.487
1990.8	7.209
1994.9	11.269
1992.1	9.336
1996.2	9.262
1997.2	3.296
1995.5	8.958
2013.3	0.496
1996.2	3.146
1995.5	2.771
2001.2	0.756
1995.4	3.452
1990	13.977
1995.5	11.858
1995.5	9.867
1996.8	3.159
1995.6	1.057
2006.4	18.3
1992.8	13.823
2001.1	0.435
2002.1	0.876
1995.6	1.191
1990.9	18.267
1996.4	3.622
2008.7	0.515
2017	0.156
1999.3	0.364
1994	4.361
1997.6	5.462
2005.9	5.492
1996.4	2.806
1996.7	4.411
1993	12.033
1996	0.509
2001.9	0.509
2006	0.611
1996.4	2.078
1996.8	6.738
1996.3	1.322
1996.4	1.232
1997.5	4.791
1997	17.451
1996.4	11.472
1996.4	12.734
1996.5	1.317
2013	5.155
1992	9.78
1992	10.404
1996.7	1.257
1991.3	8.016
1998	1.509
1992.2	10.79
2010.3	0.326
1996.8	11.444
1992	4.923
1996.9	0.249
1996.7	6.752
1996.9	0.397
1998.8	12.008
1997.6	18.91
1992.1	20.402
1996.2	15.472
2012.5	5.96
1997.2	1.098
1997.9	5.963
1993.1	5.495
1997.4	0.591
2001.1	0.309
2006.7	9.667
1997.7	0.838
2011.6	1.413
1997.2	2.086
2003.4	3.151
1995.8	10.092
1997.9	3.097
1997	5.443
1996.1	2.01
1997.8	0.394
1997.8	0.367
1997.9	8.652
1997.9	2.278
1998.1	10.245
1998.1	0.6
1997.9	8.049
1998.6	7.146
1993.7	4.287
1998.2	0.805
1997	1.396
1998.1	0.468
1998.1	0.756
1998.4	7.343
2009.3	0.172
1998.5	0.961
1994.9	13.01
2003.7	6.787
2000.5	0.92
2005.8	8.386
1998.7	0.715
1998.8	0.501
1998.8	2.376
1994.4	7.88
2001.8	0.244
1998.9	0.348
1997.6	13.413
1997	9.544
1999	0.591
1999	1.131
1999.7	0.942
1999.3	1.689
1999.3	0.802
2006.2	21.673
1999.4	6.779
1999.5	0.405
1999.5	0.523
1999.7	0.293
1999.8	0.452
2000	0.706
2009.6	3.543
2013.1	17.881
1997	1.339
2000.3	0.392
2000.1	0.307
2001.8	2.478
2007.9	16.044
2010.4	10.357
1993	13.106
2000.5	5.971
2008.3	4.156
2015.5	0.55
2000.6	2.215
2001	0.564
2016.6	0.131
1998.6	2.42
2014.7	3.806
2000.9	3.124
2007.9	7.444
2000.4	5.383
1998.7	3.37
2001.1	5.101
2001.3	2.114
2001.2	0.342
2001.2	0.181
2004.3	3.907
2001.3	0.26
2001.2	0.438
1996	9.295
1993	13.123
2001.6	6.042
1991	11.529
2002.8	1.793
2008.5	0.504
2014.6	1.61
2001.6	0.419
2011.7	10.459
2001.7	15.885
2003.7	2.242
1999.9	10.261
2006.7	0.252
2002.1	0.657
2000.8	1.985
2002.2	2.79
2005.6	3.995
2002.5	0.545
2005.2	3.069
2014.5	0.695
2002.6	0.457
2013.1	1.008
2003	0.769
2002.9	13.002
2002.8	17.002
2003.3	0.742
2002.9	0.433
2003.1	13.733
2002.6	0.977
2003.3	0.496
1994	11.173
2008.3	0.977
2003.4	3.34
2003.3	0.348
2004.7	1.963
2003.5	0.433
2010.6	3.474
2004	0.731
2003.6	0.734
2006.1	0.465
1994	11.937
2003.7	0.126
2003.8	0.758
2003.8	0.329
2004.1	0.361
2004.2	1.424
2004.2	1.021
2010.7	0.405
2012.1	0.383
2004.4	0.296
1996	9.227
2004.3	4.438
1996.3	11.039
2005.7	1.659
2000.4	15.34
2004.4	0.709
2004.5	1.566
2004.6	14.379
2008.2	0.389
2001.6	0.597
2004.6	0.394
2017	0.569
2007.9	4.969
2004.9	0.712
2005.5	1.194
1995.8	22.084
2008.6	1.446
2007.6	3.088
2007.7	2.897
2011.4	6.371
2005.2	0.361
2003	3.017
2002.4	20.991
2005.6	0.715
1998	7.285
2007.9	3.707
2005.7	0.208
1997	11.973
2005.7	0.32
2009.2	1.823
2011.3	5.593
2006	0.865
2008.5	3.493
2006	0.824
2006.2	2.721
2002.3	4.572
2006.1	0.372
1994	13.517
1999	7.529
1995	12.463
2006.6	0.821
2008.1	1.832
2009.7	3.225
2006.8	0.665
2006.8	0.591
2013.5	0.457
2006.9	0.315
2007.1	0.969
2008	6.311
2007.4	1.07
2007.5	1.361
2006	4.145
2007.2	0.611
2001	10.338
2007.2	0.605
2007.9	0.942
2010.1	3.351
2008.1	3.669
2007.3	2.601
2007.8	0.665
2007.5	1.722
2007.8	0.712
2011	3.674
2014.5	7.483
2009.1	1.769
2007.7	0.471
2007.9	0.72
2007.7	0.279
2007.9	0.46
2007.7	0.843
2008.2	0.747
2007.8	0.277
2009.2	2.253
2014.4	7.064
2007.9	0.706
2007.9	0.504
2008	0.761
2009.8	0.851
2009.1	1.459
2010.6	2.741
2012.6	5.804
2011.3	3.86
2012.8	5.125
2009.9	1.963
2008.8	1.484
2009	1.191
2009	1.246
2009.3	1.487
2016.1	8.507
2017.6	0.364
2012.5	1.109
2008.6	0.726
2008.5	5.596
2008.5	0.994
2009.8	1.719
2009.4	1.06
2008.8	0.695
2010.9	2.311
2015.5	0.616
2008.8	0.419
2016.3	0.14
2011.3	0.197
2015.5	4.249
2008.9	0.441
2009.5	0.936
2010.1	1.996
2010.4	1.881
2010.8	2.3
2009.1	17.933
2009	0.266
2009	0.301
2008.9	1.164
2007.5	1.706
2010	0.402
2010.1	1.511
2009.8	1.331
2009.1	0.331
2012	3.817
2009.1	0.476
2009.7	0.849
2009.7	0.854
2010.3	1.552
2012.4	4.58
2010	1.183
2009.1	0.181
2010.7	1.999
2009.6	1.01
2011.5	2.568
2010	0.827
2009.4	0.575
2010.7	1.952
2009.4	0.334
2009.8	0.613
2010.3	1.522
2011	0.569
2009.6	0.709
2013.3	2.541
2012.6	1.656
2009.4	0.597
2009.4	0.285
2009.4	0.534
2009.5	0.493
2015.8	0.233
2011.2	1.925
2009.5	0.463
2010.4	1.06
2009.8	0.695
2018.4	0.145
2016.6	0.115
2010.8	0.83
2010.6	1.437
2016.7	0.394
2012.2	0.115
1997.9	2.47
2014.4	0.345
2009.6	0.408
2009.6	0.172
2009.7	0.37
2015.2	0.115
2011	1.725
2009.7	0.482
2009.8	0.381
2009.8	0.192
2010.7	1.032
2007	26.905
2018.4	0.115
2014.9	0.485
2013.3	2.56
2017.8	0.131
2015.2	0.162
1996.2	4.074
2015.3	0.11
2013.9	0.841
2011.4	3.444
2017.1	1.057
2013.6	0.342
2015.9	0.17
2015	0.227
2018.1	0.307
2013.8	0.307
2015.1	0.498
2012.7	0.222
2011	0.192
2017.4	0.104
2015.5	0.736
2010.7	0.709
2011	1.183
2011	0.339
2001.2	0.43
2014.1	0.309
2008	0.531
2016.4	0.534
2014.8	5.248
2017.1	0.112
2010.3	0.624
2010.7	1.081
2010.7	1.109
2011.4	2.308
2010	0.496
2010.1	0.457
2010.6	1.002
2011.5	1.684
2012.3	2.335
2010.2	0.454
2015.3	0.153
2012.3	2.322
2010.2	0.559
2010.2	0.534
2016.3	0.068
2011.8	1.695
2011.4	0.463
2017	0.427
2014.1	0.742
2016.4	0.099
2014.4	0.159
2010.3	0.422
2013	0.2
2015.2	0.487
2010.9	0.709
2008	0.512
2014.4	0.26
2010.5	0.507
2014.9	0.104
2013.7	0.778
2015.6	1.057
2013	2.932
2010.8	0.682
2012.3	2.253
2011.3	1.424
2011.3	0.211
2010.8	0.893
2010.4	0.271
2010.3	0.446
2010.2	5.509
2012.8	1.728
2017.1	0.364
2016.1	0.331
2017.8	0.107
2014.6	0.326
2010.6	0.471
2011.1	0.214
2010.5	0.211
2015.1	0.082
2012.8	0.444
2010.5	0.556
2011.1	0.203
2010.9	0.375
2010.6	0.471
2010.7	0.416
2010.7	0.238
2013.7	5.109
2010.9	0.194
2016	1.358
2016.8	0.326
2014.1	2.642
2011	3.14
2012.3	1.602
2015.2	4.512
2017.2	0.611
2013.6	2.724
2011.4	0.83
2011.6	1.637
2011.2	11.22
2011.3	0.211
2014.8	1.421
2011.4	0.183
2014.4	3.192
2011.5	0.465
2011.6	0.172
2012.9	1.851
2015.1	0.112
2014.2	3.121
2015.5	4.457
2016.8	5.454
2013.4	0.652
2017	0.339
2017.7	0.129
2011.9	0.383
2011.9	1.886
2012	0.361
2012	0.517
2013.6	0.728
2016.8	0.112
2016.5	0.088
2017.4	0.129
2012.2	0.312
2015.7	0.156
2013.3	1.67
2014.6	0.523
2016.4	0.337
2015.6	0.096
2016.5	0.162
2012.5	0.706
2016.5	0.408
2012.5	0.145
2012.5	0.342
2012.7	0.531
2012.9	14.215
2012.7	0.427
2012.7	0.115
2016.1	0.104
2014.4	1.131
2015.1	1.298
2018.6	0.14
2015.1	0.367
2014.6	0.424
2016	0.454
2015.4	0.131
2016.9	0.118
2015	0.112
2014.3	0.142
2015.8	0.134
2013.4	0.186
2014.9	0.142
2017.3	0.101
2014.5	0.372
2015.2	0.249
2014.5	0.329
2017.7	0.151
2014.3	0.78
2016.5	0.134
2014.4	0.438
2014.2	0.517
2013.9	0.561
2013.8	0.608
2015	0.096
2015.2	0.372
2015	0.107
2013.4	0.411
2016.5	0.178
2017.8	0.137
2016.2	0.159
2015.8	0.104
2015.9	0.578
2013.5	0.786
2014.9	0.334
2015.8	0.791
2015.1	0.134
2014.9	0.298
2015.4	0.129
2015.9	0.323
2012.9	0.416
2018.1	0.115
2017.7	0.088
2015.2	1.06
2013.9	1.281
2016.1	2.971
2013.4	0.233
2013.5	0.389
2017.3	2.516
2013.9	0.353
2014.1	0.517
2017	0.112
2013.8	9.311
2014.2	0.375
2014.4	0.32
2015.3	0.162
2014.3	0.134
2014.3	0.323
2015.5	0.107
2017.8	0.079
2014.7	0.134
2017.2	0.14
2014.8	0.137
2015.1	0.465
2014.8	0.118
2016.7	0.134
2014.8	0.134
2015.1	0.69
2015.3	0.079
2015	0.189
2016.8	0.367
2016	0.479
2015.1	0.101
2015.8	0.277
2015.5	0.444
2017.7	0.383
2017.1	0.11
2015.3	0.099
2007.9	0.331
2017.1	0.367
2015.5	0.189
2015.5	0.104
2016	0.383
2018.1	0.23
2016.3	0.616
2016.6	0.441
2016.5	0.12
2016.8	0.364
2016.9	0.115
2016.9	0.6
2017	0.178
2017	0.131
2017.1	0.11
2017.2	0.099
2017.3	0.164
2017.4	0.389
2017.4	0.131
2017.6	0.093
2017.7	0.145
2017.8	0.134
2017.7	0.09
2017.7	0.386
2015.1	0.208
2018	0.189
1999.6	7.269
2007.8	0.843
2006.5	10.56
1997.5	10.125
2005.5	5.062
2012.4	21.596
1997.7	11.71
1998.8	3.206
2003.5	7.882
2002.4	10.448
2006.9	18.839
2007.7	15.477
1997.4	4.616
1997.2	4.216
2004.1	10.932
1998.8	5.517
1997.2	3.6
1997.8	3.754
2001	6.242
1997.5	2.524
1998.3	3.343
1997.8	2.724
1999.5	4.164
2008.6	9.443
1997.2	1.826
1996.5	0.753
2008.4	11.688
1998.8	2.185
1997.1	1.029
1997.3	4.238
2008.8	5.788
1997.7	2.71
1997.7	2.883
1997.9	0.512
2003.7	6.042
1998.1	11.305
2000.4	6.122
1998	8.441
1996.5	7.149
2003.8	5.845
2004.8	1.38
2006.5	2.338
2004.4	4.676
2003	13.424
2005.1	1.514
2005.5	1.826
2008.3	4.304
2005.8	3.693
2005.5	0.75
2003	7.283
2007.8	2.678
2006.8	1.566
2011	4.375
2006.9	1.185
2006.5	6.168
2009.8	4.178
2008	2.163
2010.2	3.784
2007.5	0.901
2008.1	1.478
2008.2	1.577
2010.4	3.329
2010.2	3.611
2009.5	1.539
2012.6	3.88
2006	3.86
2001.5	1.563
2011.1	1.514
2006.4	6.557
2001.8	0.945
2004.8	2.023
2001.8	1.073
2002.1	0.531
2002.1	5.251
2004.1	1.38
2008.1	9.013
2002.6	2.836
1997.1	4.838
2007.9	5.782
2006.7	12.496
1997.2	3.384
2009.5	11.535
1997.3	2.938
2005.3	2.524
1997	0.709
1996.8	0.906
2009.1	13.522
2005.4	0.594
2000.4	2.27
1997.3	0.402
2007.8	2.313
1997.3	0.159
1996.5	4.068
2006.8	16.159
1997.8	1.016
2010.8	4.507
1996.7	14.152
1996.6	2.784
1997.3	0.266
2002.1	1.262
1998.8	3.091
2003.4	1.166
2008.2	7.302
2002.4	3.031
2005.5	3.493
2006.3	2.823
2002.4	0.419
2006.4	4.507
1996.5	4.246
2009.7	5.415
1996.9	0.189
1997.1	1.155
2009.5	8.649
2004.9	3.066
2000.1	2.015
2011.7	6.428
2007.1	25.158
2002.3	1.539
1999.9	0.742
2003.9	1.615
2008.8	7.001
2004.1	2.366
2009.3	6.522
2010.5	7.896
2010.7	4.32
2008.1	5.002
2009.1	6.565

## Sheet: Supp.Fig.1
	age	log.timeDtoS	agediagnosis	CD4A	CD4P	CD4.CD8.ratio	log.timeDtoART	vblips	vfailures	log.VLzenith	CD4nadir	CD4recovery	log.timeUtoS	log.timeDtoU	log.timeARTtoS	log.timeLVtoS	t_NRTI	t_NNRTI	t_PI	t_Fusion.Inhibitor	t_CCR5.Antagonists	t_INSTI
age	1	0.5601	0.5551	-0.1751	-0.1793	-0.135	0.237	0.3188	0.379	0.065	-0.3458	0.0646	0.5352	0.3623	0.5386	0.3817	0.4889	0.3526	0.4022	0.0611	0.0645	-0.0881
log.timeDtoS	0.5601	1	-0.275	-0.1394	-0.1605	-0.1708	0.5828	0.4554	0.6248	0.0252	-0.4248	0.1623	0.8616	0.7633	0.8925	0.5908	0.8274	0.5517	0.6367	0.1309	0.0229	-0.1991
agediagnosis	0.5551	-0.275	1	-0.057	-0.0533	0.0015	-0.2434	-0.0997	-0.1854	0.0713	0.0108	-0.061	-0.1717	-0.2921	-0.2049	-0.063	-0.2165	-0.0745	-0.1409	-0.0537	0.053	-0.0023
CD4A	-0.1751	-0.1394	-0.057	1	0.6174	0.5263	-0.0272	-0.0448	-0.1032	0.0413	0.5754	0.7417	-0.087	-0.0911	-0.1157	-0.0084	-0.1155	-0.0614	-0.1617	-0.0402	-0.0331	0.0532
CD4P	-0.1793	-0.1605	-0.0533	0.6174	1	0.8768	0.0092	-0.1027	-0.152	-0.0469	0.4936	0.3451	-0.1106	-0.1015	-0.1493	-0.0069	-0.1393	-0.0734	-0.1878	-0.1051	-0.0273	0.0551
CD4.CD8.ratio	-0.135	-0.1708	0.0015	0.5263	0.8768	1	-0.0419	-0.1041	-0.1767	-0.0504	0.4535	0.2657	-0.1052	-0.1322	-0.1398	0.035	-0.1327	-0.0744	-0.1842	-0.0672	0.0036	0.0899
log.timeDtoART	0.237	0.5828	-0.2434	-0.0272	0.0092	-0.0419	1	0.1314	0.2123	-0.0284	-0.1454	0.0842	0.2482	0.8246	0.2682	0.1551	0.2717	0.3229	0.2168	0.0301	-0.0074	-0.2912
vblips	0.3188	0.4554	-0.0997	-0.0448	-0.1027	-0.1041	0.1314	1	0.4326	0.0581	-0.2684	0.1515	0.5065	0.2297	0.4995	0.1987	0.4579	0.2698	0.4285	0.0453	0.1137	-0.0951
vfailures	0.379	0.6248	-0.1854	-0.1032	-0.152	-0.1767	0.2123	0.4326	1	0.0541	-0.2709	0.092	0.6738	0.3656	0.6731	0.1647	0.6495	0.3734	0.575	0.0924	0.0238	-0.1349
log.VLzenith	0.065	0.0252	0.0713	0.0413	-0.0469	-0.0504	-0.0284	0.0581	0.0541	1	-0.1008	0.1683	0.05	0.0015	0.0449	0.0227	0.0347	0.0003	0.0807	0.1115	0.0157	0.0199
CD4nadir	-0.3458	-0.4248	0.0108	0.5754	0.4936	0.4535	-0.1454	-0.2684	-0.2709	-0.1008	1	-0.0559	-0.3638	-0.3093	-0.401	-0.2231	-0.3816	-0.2551	-0.4	-0.1459	-0.0321	0.1493
CD4recovery	0.0646	0.1623	-0.061	0.7417	0.3451	0.2657	0.0842	0.1515	0.092	0.1683	-0.0559	1	0.1777	0.1305	0.1727	0.1521	0.1505	0.1268	0.1234	0.06	-0.0076	-0.0471
log.timeUtoS	0.5352	0.8616	-0.1717	-0.087	-0.1106	-0.1052	0.2482	0.5065	0.6738	0.05	-0.3638	0.1777	1	0.4044	0.9723	0.7243	0.8743	0.5322	0.623	0.0951	0.0423	-0.119
log.timeDtoU	0.3623	0.7633	-0.2921	-0.0911	-0.1015	-0.1322	0.8246	0.2297	0.3656	0.0015	-0.3093	0.1305	0.4044	1	0.4978	0.2265	0.4971	0.4333	0.4345	0.1305	-0.0071	-0.2811
log.timeARTtoS	0.5386	0.8925	-0.2049	-0.1157	-0.1493	-0.1398	0.2682	0.4995	0.6731	0.0449	-0.401	0.1727	0.9723	0.4978	1	0.689	0.9016	0.5504	0.6643	0.1468	0.0418	-0.1336
log.timeLVtoS	0.3817	0.5908	-0.063	-0.0084	-0.0069	0.035	0.1551	0.1987	0.1647	0.0227	-0.2231	0.1521	0.7243	0.2265	0.689	1	0.5868	0.3843	0.3485	0.0575	0.0336	-0.0455
t_NRTI	0.4889	0.8274	-0.2165	-0.1155	-0.1393	-0.1327	0.2717	0.4579	0.6495	0.0347	-0.3816	0.1505	0.8743	0.4971	0.9016	0.5868	1	0.5885	0.5651	0.1321	0.0278	-0.115
t_NNRTI	0.3526	0.5517	-0.0745	-0.0614	-0.0734	-0.0744	0.3229	0.2698	0.3734	0.0003	-0.2551	0.1268	0.5322	0.4333	0.5504	0.3843	0.5885	1	0.1189	0.1062	0.0614	-0.3617
t_PI	0.4022	0.6367	-0.1409	-0.1617	-0.1878	-0.1842	0.2168	0.4285	0.575	0.0807	-0.4	0.1234	0.623	0.4345	0.6643	0.3485	0.5651	0.1189	1	0.1596	-0.0104	-0.2048
t_Fusion Inhibitor	0.0611	0.1309	-0.0537	-0.0402	-0.1051	-0.0672	0.0301	0.0453	0.0924	0.1115	-0.1459	0.06	0.0951	0.1305	0.1468	0.0575	0.1321	0.1062	0.1596	1	-0.0246	0.0671
t_CCR5 Antagonists	0.0645	0.0229	0.053	-0.0331	-0.0273	0.0036	-0.0074	0.1137	0.0238	0.0157	-0.0321	-0.0076	0.0423	-0.0071	0.0418	0.0336	0.0278	0.0614	-0.0104	-0.0246	1	0.0372
t_INSTI	-0.0881	-0.1991	-0.0023	0.0532	0.0551	0.0899	-0.2912	-0.0951	-0.1349	0.0199	0.1493	-0.0471	-0.119	-0.2811	-0.1336	-0.0455	-0.115	-0.3617	-0.2048	0.0671	0.0372	1

## Sheet: Supp.Fig.3
	MeanDecreaseGini
age	9.16813
gender	0.426074
timeDtoS	9.09373
agediagnosis	7.37578
CD4A	8.67876
CD4P	9.29661
CD4.CD8.ratio	10.6363
timeDtoART	8.94738
vblips	1.0491
vfailures	1.02772
VLzenith	12.0399
CD4nadir	22.0436
CD4recovery	10.7789
timeUtoS	7.65768
timeDtoU	10.5397
timeARTtoS	7.36533
timeLVtoS	6.80641
t_3TC	4.36982
t_ABC	4.59625
t_APV	0.379318
t_ATV	1.51308
t_BIC	4.4504
t_D4T	1.33689
t_DDC	0.548907
t_DDI	1.32764
t_DOR	0.141298
t_DRV	2.40456
t_DTG	4.07424
t_EFV	4.98054
t_ETR	0.84499
t_EVG	2.90825
t_FPV	0.69446
t_FTC	5.72778
t_IND	1.08964
t_LPV	1.72558
t_MVC	0.652497
t_NFV	0.719976
t_NVP	3.10774
t_RAL	2.50806
t_RPV	3.1655
t_RTV	3.89703
t_SQV	0.789674
t_T.20	0.160439
t_TAF	3.74914
t_TDF	5.90929
t_TPV	0.0787231
t_ZDV	1.67596
t_NRTI	6.45541
t_NNRTI	5.12555
t_PI	4.63624
t_Fusion.Inhibitor	0.152045
t_CCR5.Antagonists	0.670192
t_INSTI	7.14005
i_3TC	0.685596
i_ABC	0.495545
i_APV	0
i_ATV	0.522439
i_BIC	0
i_D4T	0.289941
i_DDC	0.119085
i_DDI	0.17664
i_DOR	0.0951343
i_DRV	0.656392
i_DTG	0.546382
i_EFV	0.88535
i_ETR	0.24545
i_EVG	0.614132
i_FPV	0.0958898
i_FTC	0.799677
i_IND	0.335227
i_LPV	0.231195
i_MVC	0.0741286
i_NFV	0.190226
i_NVP	0.362685
i_RAL	0.695467
i_RPV	0.857371
i_RTV	0.579097
i_SQV	0.00573291
i_T.20	0.25011
i_TAF	0.449694
i_TDF	1.00545
i_TPV	0
i_ZDV	0.398616
i_NRTI	0.0469604
i_NNRTI	0.715047
i_PI	0.718255
i_Fusion.Inhibitor	0.253191
i_CCR5.Antagonists	0.0798739
i_INSTI	2.75079

[truncated: 5 more sheets: Supp.Fig.4, Supp.Fig.5A, Supp.Fig.5B, Supp.Fig.5C, Supp.Fig.6]
